# Supplementary material for: PPARδ Activation Mitigates 6-OHDA-Induced Neuronal Damage by Regulating Intracellular Iron Levels
Source: Antioxidants (Basel). 2022 Apr 21;11(5):810. doi: 10.3390/antiox11050810 (PMC9137940; doi:10.3390/antiox11050810)
Supplement: Supplementary file 1 [file antioxidants-11-00810-s001.zip]

Archive with 1 entries (1 files):
- antioxidants-1667050-supplementary.pdf
